# Supplementary material for: Maize stover mulching combined with an optimized fertilization strategy reshapes rhizosphere microbial communities and functions in greenhouse potato
Source: Front Microbiol. 2026 May 5;17:1670904. doi: 10.3389/fmicb.2026.1670904 (PMC13183800; doi:10.3389/fmicb.2026.1670904)
Supplement: Supplementary file 1 [file Data_Sheet_1.ZIP]

Archive with 3 entries (2 files):
- Supplementary_Material/
- Supplementary_Material/Supplementary Table.xlsx
- Supplementary_Material/Supplementary_Material.docx
