# Supplementary material for: Maize stover mulching combined with an optimized fertilization strategy reshapes rhizosphere microbial communities and functions in greenhouse potato
Source: Front Microbiol. 2026 May 5;17:1670904. doi: 10.3389/fmicb.2026.1670904 (PMC13183800; doi:10.3389/fmicb.2026.1670904)
Supplement: Supplementary file 1 [file Data_Sheet_1.ZIP › Supplementary_Material/Supplementary Table.xlsx]

## Sheet: Sheet1
Supplementary Table 1: Experimental design: combinations of fertilization strategies and stover mulching levels.
Fertilization method	Stover coverage	Treatment ID	Description of treatment (Fertilization + stover mulching)
F0: No fertilization	S0: 0 kg·hm⁻²	F0S0	No fertilization + no stover mulching
	S1: 4250 kg·hm⁻²	F0S1	No fertilization + 4250 kg·hm⁻² stover mulching
	S2: 8500 kg·hm⁻²	F0S2	No fertilization + 8500 kg·hm⁻² stover mulching
	S3: 17000 kg·hm⁻²	F0S3	No fertilization + 17000 kg·hm⁻² stover mulching
F1: Full basal fertilization (953.85 kg·hm⁻²)	S0: 0 kg·hm⁻²	F1S0	Full basal fertilization + no stover mulching
	S1: 4250 kg·hm⁻²	F1S1	Full basal fertilization + 4250 kg·hm⁻² stover mulching
	S2: 8500 kg·hm⁻²	F1S2	Full basal fertilization + 8500 kg·hm⁻² stover mulching
	S3: 17000 kg·hm⁻²	F1S3	Full basal fertilization + 17000 kg·hm⁻² stover mulching
F2: Half basal + half topdressing (715.39 kg·hm⁻²)	S0: 0 kg·hm⁻²	F2S0	Half basal + half topdressing + no stover mulching
	S1: 4250 kg·hm⁻²	F2S1	Half basal + half topdressing + 4250 kg·hm⁻² stover mulching
	S2: 8500 kg·hm⁻²	F2S2	Half basal + half topdressing + 8500 kg·hm⁻² stover mulching
	S3: 17000 kg·hm⁻²	F2S3	Half basal + half topdressing + 17000 kg·hm⁻² stover mulching
F3: Full topdressing only (476.93 kg·hm⁻²)	S0: 0 kg·hm⁻²	F3S0	Full topdressing + no stover mulching
	S1: 4250 kg·hm⁻²	F3S1	Full topdressing + 4250 kg·hm⁻² stover mulching
	S2: 8500 kg·hm⁻²	F3S2	Full topdressing + 8500 kg·hm⁻² stover mulching
	S3: 17000 kg·hm⁻²	F3S3	Full topdressing + 17000 kg·hm⁻² stover mulching

## Sheet: Sheet2
Supplementary Table 2:Detailed application rates and pure nutrient inputs for the different fertilization treatments.
Fertilization Treatment	Total Fertilizer (kg·hm⁻²)	Pure N (kg·hm⁻²)	Pure P205 (kg·hm⁻²)	Pure K20 (kg·hm⁻²)	Application Strategy and Fertilizer Composition
F0 (Control)	0	0	0	0	No fertilizer applied.
F1 (High Intensity)	953.85	114.46	171.69	143.08	100% Basal: Applied as compound fertilizer （N-P205-K20 =12:18:15）
F2 (Medium Intensity)	715.39	71.54	158.58	133.54	Split Application: 50% basal (compound fertilizer) and 50% topdressing (MAP and PS).
F3 (Low Intensity)	476.93	28.62	145.46	124	100% Topdressing: Applied as a mix of Monoammonium Phosphate (MAP) and Potassium Sulfate (PS).

## Sheet: Sheet3
Supplementary Table 3: Effects of Different Treatments on SPAD Values of Leaves.
Treatment	Seedling stage	Tuber formation stage	Starch accumulation stage	Maturation period
F1S1	36.04 bcde	31.04 abc	35.61 a	32.82 a
F1S2	38.68 a	23.98 e	32.18 a	31.71 a
F1S3	33.8 f	29.3 bcd	34.87 a	26.38 ab
F1S0	35.37 cdef	26.11 cde	31.87 a	26.27 ab
F2S1	35.15 def	32.7 ab	35.46 a	33.39 a
F2S2	38.62 a	26.56 cde	32.96 a	30.52 ab
F2S3	34.66 ef	25.14 de	34.79 a	20.23 b
F2S0	35.32 def	24.83 de	34.64 a	29.37 ab
F3S1	37.86 ab	34.98 a	33.28 a	32.98 a
F3S2	37.68 ab	35.97 a	32.11 a	29.29 ab
F3S3	33.73 f	32.92 ab	36.13 a	23.22 ab
F3S0	35.37 cdef	29.65 bcd	33.8 a	25.54 ab
F0S1	37.24 abc	34.09 ab	30.86 a	32.5 a
F0S2	37.03 abcd	34.36 ab	33.3 a	29.37 ab
F0S3	34.17 ef	35.88 a	33.59 a	24.99 ab
F0S0	35.54 cdef	31.12 abc	32.59 a	25.4 ab

## Sheet: Sheet4
Supplementary Table 4: Effects of Different Treatments on Net photosynthetic rate of leaves.
Treatment	Seedling stage	Tuber formation stage	Starch accumulation stage	Maturation period
F1S1	19.08 a	19.83 a	17.48 a	11.71 b
F1S2	18.35 abc	22.20 a	11.64 cd	8.53 c
F1S3	18.61 ab	21.31 a	14.37 a	7.11 cd
F1S0	9.69 e	17.85 a	9.17 ef	7.50 cd
F2S1	11.07 e	17.88 a	15.66 a	11.23 b
F2S2	18.84 a	21.71 a	8.17 f	6.32 cde
F2S3	14.30 d	19.66 a	12.03 c	8.18 cd
F2S0	10.00 e	15.19 a	10.18 de	16.83 a
F3S1	13.70 d	18.04 a	12.67 c	8.03 cd
F3S2	16.64 c	20.11 a	11.98 c	6.62 cde
F3S3	11.45 e	20.13 a	8.65 ef	6.15 de
F3S0	16.92 bc	19.12 a	15.43 a	12.39 b
F0S1	10.13 e	18.22 a	5.06 g	4.43 e
F0S2	11.60 e	17.66 a	8.45 ef	4.40 e
F0S3	11.06 e	19.66 a	8.37 ef	5.95 de
F0S0	11.48 e	19.28 a	8.42 ef	4.80 e

## Sheet: Sheet5
Supplementary Table 5: Effects of Different Treatments on Leaf transpiration rate.
Treatment	Seedling stage	Tuber formation stage	Starch accumulation stage	Maturation period
F1S1	4.29 e	7.79 cd	6.77 abc	4.77 bcd
F1S2	7.19 abc	8.95 abc	6.10 abcd	4.60 bcd
F1S3	7.54 ab	9.83 ab	7.56 a	3.98 cdef
F1S0	7.37 ab	7.79 cd	4.26 def	3.36 cdef
F2S1	5.09 de	8.15 bcd	6.74 abc	5.08 bc
F2S2	7.02 abc	8.54 bcd	4.26 def	4.41 bcde
F2S3	8.44 a	10.60 a	7.20 ab	4.56 bcd
F2S0	6.98 abcd	6.84 def	4.98 cdef	7.41 a
F3S1	5.66 bcde	8.23 bcd	6.72 abc	5.95 ab
F3S2	7.57 ab	7.43 cde	6.04 abcd	3.78 cdef
F3S3	5.71 bcde	8.14 bcd	5.45 bcde	3.54 cdef
F3S0	6.48 bcd	5.18 f	7.32 ab	6.26 ab
F0S1	5.43 cde	7.78 cd	3.20 f	2.60 ef
F0S2	7.42 ab	8.33 bcd	3.68 ef	2.33 f
F0S3	8.44 a	7.58 cde	4.60 def	3.15 cdef
F0S0	6.50 abcd	5.84 ef	3.82 ef	2.85 def

## Sheet: Sheet6
Supplementary Table 6: Effects of Different Treatments on Leaf Stomatal Conductivity.
Treatment	Seedling stage	Tuber formation stage	Starch accumulation stage	Maturation period
F1S1	0.43 abcd	0.47 cde	0.35 abc	0.16 d
F1S2	0.52 abcd	0.58 bcd	0.25 bcde	0.15 d
F1S3	0.46 abcd	0.61 bc	0.39 ab	0.11 efg
F1S0	0.48 abcd	0.57 bcd	0.21 cde	0.09 g
F2S1	0.43 abcd	0.46 cde	0.37 abc	0.17 d
F2S2	0.56 abc	0.60 bc	0.18 de	0.12 ef
F2S3	0.57 ab	0.82 a	0.37 abc	0.13 e
F2S0	0.37 cd	0.68 ab	0.29 abcd	0.38 a
F3S1	0.44 abcd	0.47 cde	0.35 abc	0.20 c
F3S2	0.61 a	0.40 def	0.25 bcde	0.10 fg
F3S3	0.38 bcd	0.37 ef	0.25 bcde	0.10 fg
F3S0	0.49 abcd	0.33 ef	0.43 a	0.23 b
F0S1	0.36 d	0.34 ef	0.10 e	0.06 h
F0S2	0.46 abcd	0.41 def	0.11 e	0.05 h
F0S3	0.57 ab	0.34 ef	0.14 de	0.09 g
F0S0	0.41 bcd	0.26 f	0.13 e	0.06 h

## Sheet: Sheet7
Supplementary Table 7: Effects of Different Treatments on the Concentration of CO2 between Leaf Cells.
Treatment	Seedling stage	Tuber formation stage	Starch accumulation stage	Maturation period
F1S1	244.67 abcde	250.67 c	242.00 ef	221.00 ab
F1S2	243.33 bcde	266.33 bc	264.67 abcd	251.29 ab
F1S3	231.00 de	263.33 bc	271.67 ab	238.00 ab
F1S0	254.67 abc	309.33 ab	277.33 ab	207.33 b
F2S1	262.33 ab	295.33 abc	259.33 bcde	234.86 ab
F2S2	253.00 abc	266.67 bc	271.67 ab	270.67 ab
F2S3	249.00 abcd	297.33 abc	273.67 ab	245.00 ab
F2S0	253.67 abc	340.00 a	280.33 a	253.33 ab
F3S1	261.33 ab	279.67 bc	280.00 a	285.33 a
F3S2	263.67 a	245.67 c	252.33 cde	246.33 ab
F3S3	227.00 e	276.67 bc	278.00 ab	251.00 ab
F3S0	246.00 abcde	267.67 bc	269.33 abc	251.67 ab
F0S1	242.33 bcde	282.00 bc	276.67 ab	247.33 ab
F0S2	257.67 ab	288.67 bc	210.67 g	208.00 b
F0S3	249.00 abcd	259.00 bc	248.00 de	236.50 ab
F0S0	236.33 cde	247.67 c	227.00 fg	225.33 ab

## Sheet: Sheet8
Supplementary Table 8: Effects of Different Treatments on Plant Height.
Treatment	Seedling stage	Tuber formation stage	Starch accumulation stage	Maturation period
F1S1	20.21 abcd	45.21 g	86.33 bc	97.88 abc
F1S2	19.43 abcd	46.33 g	76.73 ef	92.16 cde
F1S3	18.93 abcd	63.97 bc	88.65 b	103.03 a
F1S0	21.25 abcd	54.96 ef	77.26 ef	84.61 fg
F2S1	25.26 ab	73.21 a	94.58 a	103.75 a
F2S2	23.87 abc	63.29 bcd	82.26 cd	93.38 bcd
F2S3	15.14 cd	54.17 f	76.08 f	89.77 def
F2S0	26.15 a	52.54 f	63.09 h	75.84 hi
F3S1	22.44 abc	60.15 cd	82.65 cd	93.87 bcd
F3S2	20.82 abcd	67.57 b	86.38 bc	99.43 ab
F3S3	15.85 cd	58.86 de	81.32 de	91.57 cde
F3S0	24.36 abc	43.16 hg	59.97 h	70.81 i
F0S1	18.58 abcd	64.87 bc	87.96 b	98.25 abc
F0S2	15.92 cd	38.81 hi	62.46 h	81.04 gh
F0S3	13.01 d	61.27 cd	81.09 de	86.63 efg
F0S0	16.64 bcd	36.34 i	67.87 g	82.34 g

## Sheet: Sheet9
Supplementary Table 9: Effects of Different Treatments on Stem Thickness.
Treatment	Seedling stage	Tuber formation stage	Starch accumulation stage	Maturation period
F1S1	7.32 abcd	11.78 abcd	16.18 a	18.63 a
F1S2	6.54 cde	13.49 abc	17.13 a	18.08 ab
F1S3	5.21 e	14.21 ab	16.13 a	17.28 abc
F1S0	6.68 bcde	13.36 abc	17.62 a	17.78 ab
F2S1	8.25 abc	12.67 abc	12.07 de	13.27 f
F2S2	8.93 a	11.35 bcd	13.16 cd	15.97 cd
F2S3	7.22 abcd	12.78 abc	13.20 cd	16.72 bcd
F2S0	8.59 ab	14.59 a	15.87 ab	15.31 de
F3S1	6.69 bcde	10.91 cde	14.25 bc	14.97 def
F3S2	6.23 de	12.36 abcd	13.44 cd	14.95 def
F3S3	5.92 de	12.98 abc	13.06 cd	18.53 ab
F3S0	7.31 abcd	9.25 de	10.78 e	13.79 ef
F0S1	7.12 abcde	10.39 cde	12.24 de	15.83 cd
F0S2	5.93 de	7.94 e	10.82 e	11.23 g
F0S3	5.58 de	9.22 de	12.89 cd	13.63 ef
F0S0	5.22 e	9.38 de	13.11 cd	13.82 ef

## Sheet: Sheet10
Supplementary Table 10:Effects of Different Treatments on Number of tubers per plant and Tuber weight per plant.
Treatment	Number of tubers per plant （per）	Difference significance	Tuber weight per plant （g）	Difference significance
F1S1	4.4	ab	412	ab
F1S2	4.6	ab	288	cdefg
F1S3	4	ab	500	a
F1S0	5	ab	300	bcdefg
F2S1	5.6	a	490	a
F2S2	4.2	ab	508	a
F2S3	1.8	c	366	bcd
F2S0	4.4	ab	396	abc
F3S1	5.6	a	348	bcde
F3S2	4	ab	222	fg
F3S3	3.6	bc	330	bcdef
F3S0	3.6	bc	224	fg
F0S1	4.2	ab	202	g
F0S2	3.6	bc	246	efg
F0S3	4.6	ab	278	defg
F0S0	3.6	bc	210	g

[truncated: 13 more sheets: Sheet11, Sheet12, Sheet13, Sheet14, Sheet15, Sheet16, Sheet17, Sheet18, Sheet19, Sheet20, Sheet21, Sheet22, Sheet23]
